# Supplementary material for: Long-read DNA sequencing leads to the more complete sequence characterization of the fruit size reducing region flanking a Fusarium wilt resistance gene
Source: Mol Hortic. 2022 Jul 2;2:16. doi: 10.1186/s43897-022-00037-w (PMC10514935; doi:10.1186/s43897-022-00037-w)
Supplement: Supplementary file 5 — Additional file 5: Table S1. Statistics of sequence data. [file 43897_2022_37_MOESM5_ESM.xlsx]

## Sheet: S1
Table S1. Statistics of sequence data.
Sequencing technology	Sample	Total data (Gb)	Coverage (×)a
ONTb	Fla. 8814Long,c	102	108.078
	Fla. 8814Short,d	113	119.734
	Fla. 8814None,e	106	112.317
INTf	Fla. 8814Long	101	107.019
	Fla. 8814Short	99	104.9
	Fla. 8814None	106	112.317
aHeinz 1706 tomato genome assembly (Tomato Genome Consortium, 2012) was used as the reference.
bOxford Nanopore Technology.
cFusarium wilt-resistant Fla. 8814 with the I-3 introgression (previously estimated 4.2-Mbp), which shows reduced fruit size.
dFusarium wilt-resistant Fla. 8814 with a different I-3 introgression with a shorter interval (estimated 140-Kbp) via crossing over(s), which does not show reduced fruit size.
eFusarium wilt-susceptible Fla. 8814 with i-3 allele, which also does not show reduced size.
fIllumina NovaSeq Technology.
