# Supplementary material for: Long-read DNA sequencing leads to the more complete sequence characterization of the fruit size reducing region flanking a Fusarium wilt resistance gene
Source: Mol Hortic. 2022 Jul 2;2:16. doi: 10.1186/s43897-022-00037-w (PMC10514935; doi:10.1186/s43897-022-00037-w)
Supplement: Supplementary file 6 — Additional file 6: Table S2. Statistics of contigs. [file 43897_2022_37_MOESM6_ESM.xlsx]

## Sheet: S2
Table S2. Statistics of contigs.
Sample	Total length (bp)	Total number	Ave. length (bp)	Max. length (bp)	Min. length (bp)	N50 length (bp)	N50 number	N90 length (bp)	N90 number
Fla. 8814Long,a	907831434	3545	256087	11615014	16505	2710242	90	52433	1127
Fla. 8814Short,b	916283643	3649	251105	17314653	14252	3233299	76	50251	1163
Fla. 8814None,c	868753068	2480	350303	27247626	14613	5321676	46	70371	628
aFusarium wilt-resistant Fla. 8814 with the I-3 introgression (previously estimated 4.2-Mbp), which shows reduced fruit size.
bFusarium wilt-resistant Fla. 8814 with a different I-3 introgression with a shorter interval (estimated 140-Kbp) via crossing over(s), which does not show reduced fruit size.
cFusarium wilt-susceptible Fla. 8814 with i-3 allele, which also does not show reduced size.
