# Supplementary material for: Long-read DNA sequencing leads to the more complete sequence characterization of the fruit size reducing region flanking a Fusarium wilt resistance gene
Source: Mol Hortic. 2022 Jul 2;2:16. doi: 10.1186/s43897-022-00037-w (PMC10514935; doi:10.1186/s43897-022-00037-w)
Supplement: Supplementary file 7 — Additional file 7: Table S3. Statistics of short-read mapping. [file 43897_2022_37_MOESM7_ESM.xlsx]

## Sheet: S3
Table S3. Statistics of short-read mapping.
Sample	Mapping rate (%)	Coverage (%)
Fla. 8814Long,a	99.72	95.1
Fla. 8814Short,b	99.69	94.6
Fla. 8814None,c	98.48	96.22
aFusarium wilt-resistant Fla. 8814 with the I-3 introgression (previously estimated 4.2-Mbp), which shows reduced fruit size.
bFusarium wilt-resistant Fla. 8814 with a different I-3 introgression with a shorter interval (estimated 140-Kbp) via crossing over(s), which does not show reduced fruit size.
cFusarium wilt-susceptible Fla. 8814 with i-3 allele, which also does not show reduced size.
