# Supplementary material for: Long-read DNA sequencing leads to the more complete sequence characterization of the fruit size reducing region flanking a Fusarium wilt resistance gene
Source: Mol Hortic. 2022 Jul 2;2:16. doi: 10.1186/s43897-022-00037-w (PMC10514935; doi:10.1186/s43897-022-00037-w)
Supplement: Supplementary file 8 — Additional file 8: Table S4. Benchmarking Universal Single-Copy Orthologs (BUSCO) assessment. [file 43897_2022_37_MOESM8_ESM.xlsx]

## Sheet: S4
Table S4. Benchmarking Universal Single-Copy Orthologs (BUSCO) assessment.
Sample	Complete (%)	Complete single copy (%)	Duplicated (%)	Fragmented (%)	Missing (%)
Fla. 8814Long,a	98.7	94.9	3.8	0.4	0.9
Fla. 8814Short,b	98.5	95.2	3.3	0.4	1.1
Fla. 8814None,c	96.9	91.1	5.8	0.4	2.7
aFusarium wilt-resistant Fla. 8814 with the I-3 introgression (previously estimated 4.2-Mbp), which shows reduced fruit size.
bFusarium wilt-resistant Fla. 8814 with a different I-3 introgression with a shorter interval (estimated 140-Kbp) via crossing over(s), which does not show reduced fruit size.
cFusarium wilt-susceptible Fla. 8814 with i-3 allele, which also does not show reduced size.
