# Supplementary material for: Long-read DNA sequencing leads to the more complete sequence characterization of the fruit size reducing region flanking a Fusarium wilt resistance gene
Source: Mol Hortic. 2022 Jul 2;2:16. doi: 10.1186/s43897-022-00037-w (PMC10514935; doi:10.1186/s43897-022-00037-w)
Supplement: Supplementary file 9 — Additional file 9: Table S5. Gaps found in a 4-Mbp interval spanning 71 to 75-Mbp on chromosome 7 of wild tomato. [file 43897_2022_37_MOESM9_ESM.xlsx]

## Sheet: S5
Table S5. Gaps found in a 4-Mbp interval spanning 71 to 75-Mbp on chromosome 7 of wild tomato.
Position (bp)a	Size (bp)	Gap overlapped by contig
71000001	6426	no
71010034	445	no
71015156	634	no
71030618	1065	no
71102921	1681	no
71122173	662	no
71124931	76	no
71146483	503	no
71164575	1797	no
71207552	9627	no
71250813	3951	no
71283252	408	no
71295215	6246	no
71304895	714	no
71307108	664	no
71312146	4470	no
71325746	5033	no
71352773	831	no
71367182	1132	no
71411969	361	no
71425951	391	no
71431545	4627	no
71508597	746	no
71519048	555	no
71520963	797	no
71556269	373	yes
71606058	341	no
71671324	6828	no
71678319	101	no
71678561	155	no
71679145	54	no
71679499	10000	no
71697343	52	yes
71705611	280	yes
71813605	1092	no
71826995	1536	no
71844302	281	yes
71870877	823	yes
71998219	535	yes
72007827	290	yes
72018056	191	yes
72046796	670	no
72062342	812	no
72106018	586	yes
72118004	1081	no
72120050	4211	no
72180736	2373	no
72271489	640	yes
72283079	70	yes
72328337	8691	no
72375973	10000	no
72416404	833	yes
72421203	6896	no
72428387	81	no
72460627	622	yes
72482266	160	yes
72572209	7429	no
72609138	1296	no
72621231	1604	no
72625205	10000	no
72635563	276	no
72818063	303	no
72850503	1483	no
72969429	635	no
72973091	941	yes
73073641	81	yes
73080606	686	yes
73167239	829	no
73186721	6731	no
73195476	829	yes
73215689	566	yes
73284034	155	yes
73314024	338	yes
73315519	152	yes
73364343	2124	no
73367254	4517	no
73416782	2098	no
73464161	141	yes
73489542	583	yes
73529649	89	yes
73630279	10000	yes
73660750	617	yes
73662897	7949	no
73687256	3967	no
73704044	3024	no
73712562	607	no
73727714	818	yes
73746371	97	yes
73770363	515	no
73772192	447	no
73879229	2270	no
73919249	4204	no
73939879	807	yes
74131265	5215	no
74161759	854	no
74166931	2722	no
74221150	85	no
74272454	2729	no
74276767	922	yes
74486850	10000	no
74498674	300	no
74507111	123	yes
74517042	3118	no
74527101	2531	no
74560729	136	no
74562528	396	yes
74595841	687	yes
74677196	1760	no
74701017	762	yes
74729602	931	no
74736435	2672	no
74800318	4941	no
74842799	779	yes
74904493	312	no
74911544	360	no
aThe start position of a gap based on the wild tomato (LA716) reference genome (Bolger et al., 2014).
