# Supplementary material for: Long-read DNA sequencing leads to the more complete sequence characterization of the fruit size reducing region flanking a Fusarium wilt resistance gene
Source: Mol Hortic. 2022 Jul 2;2:16. doi: 10.1186/s43897-022-00037-w (PMC10514935; doi:10.1186/s43897-022-00037-w)
Supplement: Supplementary file 10 — Additional file 10: Table S6. Sequence variant frequency in a 14-Mbp interval on the basis of alignment to a reference domesticated tomato. [file 43897_2022_37_MOESM10_ESM.xlsx]

## Sheet: S6
Table S6. Sequence variant frequency in a 14-Mbp interval on the basis of alignment to a reference domesticated tomato.
Sequence interval (bp)	Number of common sequence varianta	Number of sequence variantb
51010000	3	3
51020000	7	15
51030000	1	1
51040000	2	2
51050000	2	2
51070000	2	2
51080000	3	3
51100000	2	2
51110000	2	2
51130000	1	1
51150000	1	1
51160000	2	2
51170000	0	5
51180000	7	93
51190000	28	76
51200000	14	87
51210000	5	95
51220000	0	10
51240000	0	1
51250000	1	4
51260000	5	10
51270000	0	4
51280000	1	11
51290000	0	2
51300000	1	1
51310000	0	1
51320000	4	4
51330000	2	2
51340000	6	6
51350000	3	3
51360000	5	5
51380000	1	1
51390000	1	1
51400000	4	4
51410000	4	4
51420000	3	3
51430000	1	1
51440000	2	2
51460000	0	1
51470000	1	1
51480000	3	3
51490000	2	3
51500000	2	2
51510000	0	3
51520000	4	4
51530000	1	1
51550000	1	2
51560000	5	5
51590000	3	3
51600000	1	1
51610000	1	1
51620000	2	2
51630000	2	2
51640000	1	1
51660000	5	5
51670000	3	4
51680000	1	1
51690000	4	4
51700000	17	24
51710000	5	5
51720000	2	2
51750000	2	2
51770000	1	1
51780000	1	64
51790000	0	49
51800000	1	108
51810000	2	2
51830000	2	2
51840000	1	1
51860000	1	1
51870000	1	1
51890000	3	3
51900000	0	93
51910000	1	89
51920000	0	206
51930000	0	282
51940000	3	140
51950000	1	115
51960000	6	6
51980000	13	23
52000000	1	1
52010000	1	1
52020000	3	3
52030000	1	1
52040000	1	1
52050000	1	1
52080000	2	2
52090000	9	12
52100000	1	1
52110000	1	1
52120000	2	2
52130000	2	2
52140000	3	3
52150000	4	4
52170000	1	1
52180000	2	3
52190000	2	2
52220000	1	1
52230000	3	3
52240000	2	2
52260000	4	4
52280000	2	2
52290000	1	1
52300000	4	4
52310000	3	3
52320000	1	1
52360000	7	7
52370000	3	26
52380000	1	162
52390000	0	128
52400000	1	1
52410000	2	2
52420000	2	2
52440000	2	2
52450000	2	2
52460000	5	23
52470000	2	63
52480000	1	56
52490000	2	75
52500000	1	6
52520000	2	107
52530000	1	51
52540000	0	17
52550000	2	38
52560000	2	67
52570000	1	1
52580000	1	5
52590000	0	2
52600000	0	1
52620000	2	72
52630000	6	49
52640000	13	68
52650000	17	58
52660000	2	10
52670000	2	2
52690000	1	1
52700000	4	69
52710000	11	148
52720000	13	147
52730000	5	122
52740000	11	113
52750000	13	45
52760000	6	60
52770000	1	6
52780000	3	18
52790000	3	81
52800000	0	49
52810000	1	148
52820000	0	121
52830000	3	54
52840000	4	30
52850000	6	37
52860000	5	95
52870000	4	18
52890000	1	1
52900000	3	3
52910000	2	2
52930000	1	1
52950000	1	3
52960000	1	1
52980000	1	1
52990000	2	2
53010000	1	1
53020000	1	1
53030000	2	2
53040000	0	1
53060000	0	137
53070000	0	181
53080000	3	57
53090000	1	71
53100000	0	149
53110000	4	88
53120000	6	51
53130000	1	1
53140000	2	3
53150000	1	1
53170000	3	4
53190000	4	4
53210000	1	4
53220000	1	1
53230000	1	1
53250000	5	5
53260000	2	2
53270000	1	1
53280000	3	3
53290000	2	2
53300000	1	1
53310000	2	2
53320000	19	24
53330000	5	5
53350000	2	2
53360000	3	3
53370000	3	3
53380000	3	3
53390000	3	3
53420000	2	2
53430000	1	1
53440000	2	2
53450000	2	2
53460000	8	84
53470000	4	133
53480000	3	115
53490000	1	1
53500000	1	1
53510000	2	2
53520000	1	12
53530000	0	124
53540000	0	153
53550000	1	13
53560000	0	1
53570000	0	2
53580000	0	1
53590000	1	1
53600000	1	1
53610000	3	3
53620000	1	5
53630000	6	18
53640000	0	1
53650000	1	1
53660000	0	1
53680000	2	70
53690000	9	136
53700000	12	137
53710000	0	3
53730000	1	2
53740000	3	3
53750000	5	5
53760000	2	2
53770000	1	1
53790000	2	2
53800000	2	14
53810000	3	3
53820000	1	1
53830000	1	1
53850000	1	1
53880000	2	10
53890000	2	2
53900000	1	1
53910000	1	1
53920000	3	4
53930000	1	1
53940000	0	3
53950000	1	1
53960000	5	5
53970000	2	2
53980000	1	1
53990000	2	2
54000000	5	5
54020000	1	1
54030000	1	1
54050000	2	2
54060000	5	6
54070000	6	8
54080000	2	2
54090000	1	1
54110000	4	4
54120000	2	2
54130000	1	1
54140000	2	2
54150000	1	1
54160000	2	2
54170000	2	2
54180000	2	2
54210000	1	1
54220000	1	1
54230000	0	1
54240000	21	67
54250000	68	154
54260000	4	28
54270000	2	2
54290000	2	2
54300000	2	2
54320000	1	1
54330000	1	1
54340000	2	2
54350000	5	5
54370000	1	1
54380000	1	1
54390000	3	3
54400000	2	2
54410000	1	1
54420000	1	1
54430000	1	1
54440000	1	1
54450000	4	5
54460000	1	7
54470000	0	2
54480000	3	3
54490000	4	4
54500000	2	2
54510000	3	3
54520000	3	4
54530000	2	2
54540000	1	1
54550000	1	1
54560000	2	2
54570000	1	1
54580000	2	2
54590000	3	3
54600000	2	2
54610000	2	2
54630000	2	2
54640000	0	1
54650000	2	2
54680000	1	1
54690000	2	2
54700000	2	2
54710000	1	1
54720000	2	2
54730000	2	2
54740000	1	29
54750000	2	93
54760000	1	62
54770000	1	44
54780000	3	140
54790000	4	150
54800000	5	165
54810000	1	29
54820000	0	50
54830000	5	87
54840000	1	1
54850000	1	1
54860000	2	6
54870000	1	1
54880000	3	3
54890000	1	4
54900000	1	1
54910000	2	3
54920000	1	12
54930000	1	1
54940000	3	3
54960000	2	2
54990000	2	2
55000000	1	1
55020000	2	2
55030000	2	2
55040000	1	1
55050000	2	2
55060000	33	54
55070000	34	135
55080000	22	60
55090000	4	16
55100000	3	3
55110000	3	3
55120000	1	1
55130000	1	1
55140000	3	3
55150000	1	1
55160000	2	2
55170000	3	3
55180000	2	2
55190000	2	2
55210000	2	2
55220000	3	3
55230000	2	2
55240000	1	1
55250000	1	3
55280000	1	2
55290000	1	1
55310000	1	5
55320000	3	3
55330000	2	2
55340000	5	5
55350000	3	3
55370000	4	4
55380000	2	2
55390000	2	2
55400000	1	1
55410000	1	1
55420000	2	2
55430000	3	3
55490000	1	1
55500000	1	1
55510000	1	1
55520000	1	2
55530000	2	2
55540000	1	1
55560000	5	113
55570000	4	80
55580000	1	101
55590000	4	62
55600000	2	2
55610000	1	1
55620000	2	2
55660000	11	65
55670000	1	1
55680000	2	3
55690000	1	1
55700000	1	1
55710000	4	4
55720000	1	1
55740000	1	1
55750000	2	2
55760000	3	3
55770000	1	1
55780000	3	3
55790000	2	3
55800000	2	2
55810000	2	2
55820000	1	1
55830000	2	2
55840000	1	1
55850000	1	1
55860000	1	1
55870000	1	1
55880000	1	1
55890000	1	1
55900000	1	1
55910000	1	1
55920000	2	2
55930000	2	2
55940000	1	1
55950000	3	3
55960000	5	5
55970000	2	2
55980000	3	3
55990000	4	4
56010000	1	1
56050000	1	1
56060000	2	3
56070000	1	1
56080000	2	2
56090000	1	1
56100000	11	50
56120000	1	1
56130000	2	4
56170000	1	1
56180000	1	1
56210000	1	1
56220000	2	2
56230000	1	5
56250000	4	4
56260000	3	3
56270000	3	3
56280000	2	3
56290000	2	2
56300000	3	3
56320000	3	7
56330000	1	1
56350000	3	3
56360000	1	1
56400000	1	1
56420000	2	2
56430000	1	6
56440000	5	63
56450000	3	58
56460000	61	434
56470000	20	92
56480000	15	109
56490000	7	88
56500000	6	46
56510000	12	120
56530000	1	8
56540000	1	3
56550000	2	2
56560000	1	1
56580000	1	1
56600000	0	3
56630000	3	3
56670000	8	36
56680000	1	1
56690000	0	23
56710000	1	1
56720000	1	1
56730000	1	1
56740000	1	1
56750000	0	2
56770000	1	1
56780000	2	2
56800000	1	1
56820000	2	2
56840000	1	1
56850000	1	2
56910000	2	2
56940000	1	1
56950000	4	4
56980000	4	116
57000000	2	6
57010000	1	1
57020000	2	18
57030000	4	64
57040000	4	68
57050000	0	120
57060000	1	81
57070000	0	140
57080000	1	117
57090000	2	53
57100000	2	34
57110000	1	1
57120000	1	1
57130000	3	3
57160000	1	1
57170000	1	3
57200000	0	160
57210000	1	32
57220000	0	46
57230000	7	116
57240000	0	5
57250000	2	64
57260000	2	176
57270000	39	178
57280000	16	62
57290000	13	145
57300000	35	117
57310000	1	37
57340000	3	3
57350000	0	4
57360000	1	1
57370000	4	5
57380000	3	3
57390000	1	1
57400000	0	36
57410000	1	17
57440000	4	9
57450000	1	1
57470000	1	1
57480000	1	1
57490000	0	8
57510000	2	2
57530000	3	3
57550000	2	3
57570000	1	7
57580000	2	2
57600000	1	1
57620000	3	3
57640000	1	2
57650000	1	1
57660000	1	1
57680000	1	1
57690000	2	2
57700000	2	2
57710000	4	4
57740000	4	6
57750000	4	9
57760000	1	8
57770000	2	2
57800000	3	3
57820000	1	1
57830000	1	1
57850000	2	2
57860000	1	1
57870000	3	3
57890000	1	1
57900000	3	3
57910000	2	2
57920000	2	2
57940000	1	1
57950000	2	2
57960000	2	2
57970000	1	1
57980000	1	1
57990000	4	4
58000000	1	1
58010000	5	5
58020000	10	10
58030000	2	2
58040000	2	2
58050000	0	4
58060000	2	2
58080000	5	5
58100000	2	3
58130000	2	2
58140000	1	3
58170000	1	3
58180000	4	4
58190000	3	3
58200000	1	1
58210000	1	1
58220000	4	5
58230000	1	1
58240000	5	5
58250000	2	14
58260000	2	4
58280000	0	3
58300000	0	3
58330000	1	1
58350000	2	2
58360000	4	4
58370000	2	3
58390000	1	1
58400000	2	2
58410000	1	1
58420000	4	4
58430000	21	21
58440000	1	1
58460000	2	2
58490000	1	1
58500000	3	3
58510000	3	4
58520000	1	1
58540000	1	10
58550000	1	1
58570000	1	1
58580000	7	8
58590000	1	1
58600000	52	72
58610000	47	47
58620000	14	28
58630000	37	78
58640000	11	35
58650000	4	5
58660000	1	5
58670000	10	33
58680000	23	141
58690000	0	25
58700000	0	13
58710000	0	2
58720000	0	2
58740000	1	1
58750000	0	4
58760000	0	3
58770000	0	3
58780000	0	2
58790000	0	4
58800000	0	2
58810000	0	1
58830000	0	1
58840000	1	1
58870000	0	2
58880000	0	2
58890000	1	2
58900000	0	1
58920000	0	1
58930000	0	3
58940000	0	13
58970000	0	5
58980000	0	2
58990000	1	1
59000000	3	3
59010000	1	2
59030000	2	2
59040000	0	2
59050000	0	3
59060000	0	3
59070000	0	1
59090000	0	1
59110000	0	2
59120000	0	1
59140000	0	1
59170000	0	7
59180000	0	2
59210000	0	1
59220000	3	5
59230000	2	5
59250000	0	9
59260000	1	1
59270000	1	1
59300000	0	2
59310000	0	5
59320000	0	5
59330000	0	2
59340000	0	2
59360000	9	34
59370000	0	1
59390000	0	3
59400000	0	2
59410000	1	5
59430000	0	1
59470000	1	1
59480000	2	2
59490000	1	130
59500000	4	108
59510000	0	42
59520000	2	75
59530000	0	132
59540000	0	91
59550000	1	37
59560000	0	77
59570000	0	177
59580000	0	4
59590000	0	2
59600000	0	1
59610000	0	1
59620000	0	5
59630000	0	3
59640000	0	14
59650000	0	99
59660000	0	78
59670000	0	35
59680000	0	52
59690000	0	38
59700000	0	30
59710000	0	150
59720000	1	104
59730000	3	97
59740000	0	199
59750000	5	96
59760000	98	148
59770000	75	77
59780000	120	122
59790000	76	80
59820000	0	42
59830000	0	60
59840000	0	60
59850000	0	58
59860000	0	37
59870000	0	104
59880000	0	145
59890000	0	109
59900000	0	159
59910000	0	68
59920000	0	62
59930000	0	51
59940000	0	132
59950000	0	83
59960000	1	60
59970000	0	101
59980000	0	20
59990000	0	22
60000000	1	106
60010000	0	53
60020000	0	47
60030000	1	57
60040000	0	50
60050000	21	39
60060000	26	53
60070000	0	188
60080000	43	100
60090000	33	219
60100000	0	89
60110000	0	53
60120000	0	88
60130000	0	139
60140000	0	91
60150000	1	55
60160000	0	91
60170000	0	93
60180000	0	125
60190000	0	183
60200000	0	137
60210000	0	62
60220000	0	21
60230000	1	76
60240000	1	88
60250000	0	98
60260000	2	96
60270000	0	110
60280000	0	79
60290000	0	97
60300000	0	141
60310000	0	58
60320000	0	123
60330000	0	119
60340000	0	32
60350000	1	110
60360000	0	108
60370000	57	134
60380000	14	166
60390000	0	25
60410000	14	149
60420000	100	100
60430000	94	95
60440000	33	37
60450000	6	35
60460000	1	58
60470000	1	133
60480000	0	138
60490000	0	8
60500000	0	71
60510000	0	61
60520000	0	30
60530000	0	109
60540000	5	137
60550000	0	54
60560000	0	47
60570000	0	6
60610000	0	30
60620000	0	60
60630000	0	60
60640000	0	51
60650000	0	119
60660000	0	135
60670000	0	100
60680000	1	104
60690000	0	71
60700000	0	57
60710000	0	92
60720000	0	86
60730000	1	87
60740000	0	123
60750000	0	128
60760000	0	35
60770000	0	57
60780000	0	45
60790000	2	78
60800000	2	79
60810000	0	75
60820000	0	50
60830000	1	94
60840000	0	78
60850000	0	83
60860000	0	72
60870000	0	132
60880000	0	127
60890000	0	57
60900000	1	70
60910000	0	88
60920000	0	1
60930000	0	6
60940000	0	3
60950000	0	3
60960000	0	1
60970000	0	1
60980000	0	1
60990000	0	3
61000000	0	2
61010000	0	1
61020000	0	2
61030000	0	4
61040000	0	3
61050000	0	1
61070000	0	2
61080000	0	1
61090000	0	2
61110000	1	6
61120000	0	1
61130000	0	1
61140000	0	77
61160000	16	64
61170000	0	26
61180000	0	36
61190000	0	1
61200000	0	1
61220000	1	1
61230000	0	1
61240000	0	1
61250000	0	2
61260000	0	4
61270000	0	12
61280000	0	12
61290000	0	13
61300000	2	12
61310000	0	2
61320000	0	2
61330000	0	3
61340000	1	2
61350000	0	3
61360000	0	8
61370000	0	2
61380000	0	55
61390000	13	334
61400000	12	143
61410000	2	114
61420000	2	5
61430000	3	3
61440000	1	1
61460000	0	1
61470000	0	3
61480000	0	3
61500000	0	3
61510000	0	15
61520000	0	8
61530000	0	6
61550000	0	1
61560000	0	1
61570000	0	1
61590000	0	1
61610000	0	6
61620000	0	2
61640000	0	1
61650000	0	2
61690000	0	4
61700000	0	3
61710000	1	3
61730000	1	3
61740000	0	2
61750000	0	5
61760000	0	7
61770000	1	7
61780000	0	7
61790000	0	15
61800000	0	6
61810000	0	10
61820000	0	10
61830000	0	6
61840000	0	4
61850000	0	1
61860000	0	2
61870000	0	2
61880000	0	2
61890000	0	1
61900000	0	8
61920000	0	5
61930000	2	9
61940000	0	3
61950000	7	75
61960000	0	3
61980000	0	1
61990000	0	5
62000000	0	6
62010000	0	10
62020000	0	10
62030000	2	9
62040000	0	3
62050000	2	6
62060000	1	4
62070000	1	5
62080000	0	8
62090000	1	6
62100000	0	1
62110000	0	2
62120000	0	1
62140000	0	1
62150000	1	2
62170000	0	1
62210000	2	2
62220000	3	3
62230000	0	2
62240000	7	9
62260000	2	5
62270000	1	10
62280000	1	6
62290000	0	2
62310000	0	1
62320000	0	1
62330000	0	2
62340000	2	18
62350000	0	11
62360000	0	3
62370000	0	7
62380000	1	5
62390000	0	2
62400000	0	2
62410000	0	2
62420000	0	2
62460000	0	1
62470000	0	1
62480000	0	2
62500000	0	24
62510000	0	16
62520000	0	48
62530000	0	2
62540000	0	1
62550000	0	8
62560000	0	23
62570000	0	18
62580000	0	69
62590000	0	14
62600000	0	10
62610000	0	9
62620000	0	15
62630000	0	44
62640000	0	33
62650000	0	9
62660000	0	2
62670000	0	12
62680000	0	8
62690000	0	9
62700000	0	1
62710000	0	2
62730000	0	1
62740000	0	1
62760000	0	3
62770000	0	4
62780000	0	6
62790000	0	10
62800000	4	9
62810000	11	12
62820000	1	1
62830000	3	3
62840000	1	1
62860000	0	2
62870000	1	3
62890000	2	2
62900000	3	5
62910000	1	1
62920000	2	3
62930000	0	1
62940000	0	1
62950000	0	1
62960000	0	1
62970000	0	1
62980000	1	3
63020000	0	4
63030000	1	15
63040000	0	19
63050000	3	34
63060000	0	16
63070000	0	13
63080000	0	5
63090000	2	4
63100000	1	4
63110000	1	3
63120000	1	10
63130000	1	10
63140000	0	32
63150000	1	3
63160000	0	4
63170000	1	15
63180000	7	11
63190000	0	10
63200000	2	5
63210000	1	7
63220000	6	38
63230000	3	41
63240000	1	2
63250000	3	14
63260000	1	2
63270000	1	1
63280000	1	12
63290000	2	14
63300000	1	15
63310000	0	1
63320000	0	7
63330000	0	13
63340000	1	15
63350000	2	42
63360000	0	10
63370000	0	9
63380000	0	19
63390000	1	7
63400000	2	11
63410000	0	12
63420000	0	13
63430000	2	5
63440000	12	31
63450000	97	97
63470000	161	163
63510000	67	68
63520000	104	247
63530000	1	84
63540000	0	117
63550000	0	77
63560000	44	124
63570000	11	95
63580000	1	1
63590000	0	10
63600000	2	115
63610000	2	194
63620000	1	28
63630000	5	56
63640000	6	130
63650000	0	2
63680000	0	1
63710000	0	1
63730000	0	2
63740000	0	1
63760000	0	3
63770000	0	2
63800000	0	1
63810000	0	1
63820000	14	60
63830000	0	1
63840000	0	1
63850000	0	2
63890000	0	1
63900000	0	1
63930000	0	3
63940000	0	3
63960000	0	3
63970000	0	2
63980000	0	7
64010000	0	1
64050000	1	2
64060000	0	5
64070000	0	2
64080000	0	6
64090000	0	8
64100000	0	8
64110000	0	1
64120000	1	7
64130000	0	1
64140000	0	8
64150000	0	2
64160000	0	4
64170000	0	1
64190000	0	2
64200000	0	4
64210000	0	4
64240000	0	1
64270000	0	1
64280000	1	1
64290000	0	3
64300000	0	5
64310000	0	1
64320000	0	4
64330000	0	4
64340000	0	1
64350000	0	1
64360000	0	6
64370000	0	1
64380000	0	3
64400000	0	2
64410000	0	1
64420000	0	2
64430000	1	4
64440000	0	3
64450000	0	2
64460000	2	41
64470000	0	10
64480000	6	28
64490000	15	99
64500000	2	57
64510000	0	5
64520000	0	4
64530000	0	3
64540000	1	2
64550000	0	3
64560000	0	1
64570000	0	3
64580000	0	2
64610000	0	7
64620000	0	13
64630000	0	1
64640000	0	1
64650000	0	2
64660000	0	3
64670000	0	7
64680000	0	1
64690000	0	4
64710000	0	1
64720000	0	5
64730000	0	7
64740000	0	1
64760000	0	2
64770000	0	1
64780000	3	3
64790000	3	3
64800000	3	4
64810000	3	4
64820000	1	1
64830000	3	4
64840000	0	1
64850000	0	87
64860000	0	46
64870000	1	44
64880000	1	25
64890000	0	35
64900000	0	112
64910000	0	7
64920000	0	2
64930000	0	1
64940000	0	1
64950000	0	1
64960000	0	4
64970000	0	2
64980000	4	20
64990000	0	2
65000000	0	3
aFound in both Fla. 8814Long and Fla. 8814Short, but not in Fla. 8814None.
bFound in Fla. 8814Short.
