# Supplementary material for: Long-read DNA sequencing leads to the more complete sequence characterization of the fruit size reducing region flanking a Fusarium wilt resistance gene
Source: Mol Hortic. 2022 Jul 2;2:16. doi: 10.1186/s43897-022-00037-w (PMC10514935; doi:10.1186/s43897-022-00037-w)
Supplement: Supplementary file 11 — Additional file 11: Table S7. Structural variants identified within a 3.5-Mbp I-3 flanking interval of Fla. 8814Long compared with Fla. 8814Short and Fla. 8814None [file 43897_2022_37_MOESM11_ESM.xlsx]

## Sheet: S7
Table S7. Structural variants identified within a 3.5-Mbp I-3 flanking interval of Fla. 8814Long compared with Fla. 8814Short and Fla. 8814None.
		Size of variant
Chromosome no.	Position (bp)a	Fla. 8814Long,b	Fla. 8814Short,c	Fla. 8814None,d
7	71535576		-56	-56
7	71570290		54	54
7	71571235		1359	1359
7	71626081		-282	-282
7	71700865		334	334
7	71712506		-235	-235
7	71722123		85	85
7	71768512		260	260
7	71964596		570	570
7	71987356		292	292
7	72094971	467
7	72095185		-467	-467
7	72172158		-208	-208
7	72195816		86	86
7	72292963		-85	-85
7	72465173		113	113
7	72487029		62	62
7	72514769		51	51
7	72562436		-242	-242
7	72564583		-107	-107
7	72646007		-63	-63
7	72663252		154	154
7	72672986	-58
7	72701050		56	56
7	72731482		75	75
7	72795244		-376	-376
7	72798771		-83	-83
7	72827477		84	84
7	72827492		80	80
7	72869292		-52	-52
7	72878267		-122	-122
7	72901755		-232	-232
7	72920763		-52	-52
7	72925383		-82	-82
7	72931145	253
7	73021772		-120	-120
7	73028145		-56	-56
7	73082263		1509	1509
7	73106976		-51	-51
7	73114364		316	316
7	73126815		2279	2279
7	73141391		57	57
7	73313340		-129	-129
7	73316098		-182	-182
7	73324124		-93	-93
7	73332118		57	57
7	73345110		-108	-108
7	73452304	-59
7	73457244		1379	1379
7	73468732		-319	-319
7	73591535		-572	-572
7	73592223		-2466	-2466
7	73702637		58	58
7	73795498		-1052	-1052
7	73798523		-83	-83
7	73964515		-58	-58
7	73998872		-124	-124
7	74028132		55	55
7	74040017		56	56
7	74041323		406	406
7	74067949		165	165
7	74084264		-119	-119
7	74084591		-56	-56
7	74101143		101	101
7	74250688		-54	-54
7	74259715		91	91
7	74422692		-69	-69
7	74427796		242	242
7	74456016		-68	-68
7	74457659		-109	-109
7	74531315		531	531
7	74615944		282	282
7	74655909		121	121
7	74659395		228	228
7	74697596		-241	-241
7	74778436		251	251
7	74831429		-50	-50
7	74832221		-57	-57
aThe start position of a variant based on the wild tomato (LA716) reference genome (Bolger et al., 2014).
bFusarium wilt-resistant Fla. 8814 with the I-3 introgression (previously estimated 4.2-Mbp), which shows reduced fruit size.
cFusarium wilt-resistant Fla. 8814 with a different I-3 introgression with a shorter interval (estimated 140-Kbp) via crossing over(s), which does not show reduced fruit size.
dFusarium wilt-susceptible Fla. 8814 with i-3 allele, which also does not show reduced size.
