# Supplementary material for: Long-read DNA sequencing leads to the more complete sequence characterization of the fruit size reducing region flanking a Fusarium wilt resistance gene
Source: Mol Hortic. 2022 Jul 2;2:16. doi: 10.1186/s43897-022-00037-w (PMC10514935; doi:10.1186/s43897-022-00037-w)
Supplement: Supplementary file 12 — Additional file 12: Table S8. Genes residing on a shortened I-3 introgression. [file 43897_2022_37_MOESM12_ESM.xlsx]

## Sheet: S8
Table S8. Genes residing on a shortened I-3 introgression.
Gene	Annotation
Sopen07g028900	putative cytochrome P450
Sopen07g028910	putative cytochrome P450
Sopen07g028920	putative cytochrome P450
Sopen07g028930	putative cytochrome P450
Sopen07g028950	putative cytochrome P450
Sopen07g028960	S-domain-2 5 (SD2-5)
Sopen07g028970	S-domain-2 5 (SD2-5)
Sopen07g028980	disease resistance protein
Sopen07g028990	S-domain-2 5 (SD2-5)
Sopen07g029000	S-domain-2 5 (SD2-5)
Sopen07g029010a	S-domain-2 5 (SD2-5)
Sopen07g029020	hypothetical protein
Sopen07g029030	hypothetical protein
Sopen07g029040	S-domain-2 5 (SD2-5)
Sopen07g029050	S-locus lectin protein kinase family protein
Sopen07g029060	nucleotide/sugar transporter family protein
Sopen07g029070	heat stress transcription factor family
Sopen07g029080	cysteine-rich receptor-like protein kinase
Sopen07g029090	ACD32.1 encodes an alpha-crystallin domain containing protein
Sopen07g029100	trichome birefringence-like gene family
aI-3
